# Supplementary material for: Water-Based Highly Stretchable PEDOT:PSS/Nonionic WPU Transparent Electrode
Source: Polymers (Basel). 2022 Feb 26;14(5):949. doi: 10.3390/polym14050949 (PMC8912668; doi:10.3390/polym14050949)
Supplement: Supplementary file 1 [file polymers-14-00949-s001.zip]

Archive with 1 entries (1 files):
- polymers-1617777-supplementary.pdf
